# Supplementary material for: Frequency of Behavior Witnessed and Conformity in an Everyday Social Context
Source: PLoS One. 2014 Jun 20;9(6):e99874. doi: 10.1371/journal.pone.0099874 (PMC4064983; doi:10.1371/journal.pone.0099874)
Supplement: Table S1 — Data for the study regarding the robustness of conformity. Quality: represent the four quality conditions: High, Low, Standard (STD) and 2010 (correspond to the results of our previous study). Text Displayed: the five frequency of text put on display (0, 25, 50, 75 and 100%. Session: the order in which the sessions were realized. Text only, Drawing only, Mainly text and Mainly drawing correspond to the four categories described in the main text. (CSV) [file pone.0099874.s001.csv]

Quality	Text Displayed	Session	TextOnly	DrawingOnly	MainlyText	MainlyDrawing
HIGH	100	1	11	0	1	0
HIGH	75	2	12	4	2	0
STD	50	3	15	1	5	1
LOW	0	4	2	5	1	3
LOW	25	5	5	10	0	0
STD	0	6	4	15	7	0
STD	0	7	2	10	4	2
LOW	0	8	4	12	1	6
STD	25	9	0	5	2	3
LOW	50	10	6	5	0	4
STD	75	11	16	2	2	0
STD	50	12	12	4	6	1
LOW	50	13	10	1	3	1
LOW	50	14	5	8	3	2
HIGH	75	15	17	2	0	1
HIGH	50	16	9	2	2	0
LOW	75	17	17	0	1	0
STD	0	18	7	5	8	2
STD	50	19	6	5	4	1
HIGH	0	20	4	12	4	4
LOW	75	21	10	3	0	0
LOW	100	22	22	2	1	2
HIGH	25	23	5	11	5	0
LOW	100	24	18	1	1	0
HIGH	0	25	11	4	0	5
STD	25	26	6	8	4	3
LOW	75	27	13	2	2	2
HIGH	25	28	5	5	2	3
LOW	50	29	13	2	1	2
STD	25	30	4	10	8	2
LOW	0	31	0	15	3	3
STD	100	32	16	6	5	2
STD	0	33	4	9	2	2
STD	25	34	2	11	3	2
LOW	75	35	15	5	2	0
HIGH	25	36	8	8	7	1
HIGH	0	37	3	6	2	3
STD	0	38	2	11	3	1
HIGH	100	39	13	2	3	1
STD	100	40	14	1	2	0
LOW	100	41	15	3	3	0
HIGH	75	42	16	1	3	0
STD	75	43	6	1	4	2
STD	75	44	11	1	1	2
STD	50	45	8	3	5	2
HIGH	50	46	2	3	1	0
LOW	25	47	7	5	2	2
STD	50	48	12	5	5	0
HIGH	0	49	4	9	1	1
LOW	50	50	15	3	0	3
HIGH	50	51	6	6	2	4
HIGH	25	52	11	7	3	4
LOW	0	53	5	9	0	1
LOW	25	54	8	5	4	1
HIGH	75	55	2	2	1	4
LOW	75	56	5	4	5	0
HIGH	100	57	6	0	4	1
LOW	100	58	10	2	1	2
STD	100	59	11	5	4	2
HIGH	0	60	3	6	0	0
STD	100	61	10	5	2	0
STD	100	62	15	5	1	1
STD	75	63	14	0	5	1
LOW	25	64	3	3	5	0
HIGH	50	65	7	6	4	1
STD	25	66	4	4	2	1
STD	75	67	16	4	0	0
LOW	25	68	3	5	3	4
LOW	100	69	11	0	3	2
HIGH	100	70	6	1	6	3
HIGH	25	71	3	6	6	2
HIGH	100	72	12	3	2	1
HIGH	75	73	12	5	2	2
HIGH	50	74	6	6	2	4
LOW	0	75	4	10	6	6
2010	0	76	5	1	4	4
2010	0	77	2	4	2	16
2010	0	78	5	5	3	5
2010	0	79	1	3	3	14
2010	0	80	7	6	3	11
2010	0	81	4	3	3	12
2010	0	82	4	4	4	3
2010	25	83	7	0	7	8
2010	25	84	3	0	6	12
2010	25	85	4	2	11	8
2010	25	86	2	2	3	6
2010	25	87	7	1	10	3
2010	25	88	5	1	9	3
2010	25	89	2	0	10	9
2010	50	90	8	5	6	9
2010	50	91	5	3	7	1
2010	50	92	8	0	11	1
2010	50	93	4	1	11	7
2010	50	94	7	3	13	3
2010	50	95	3	2	4	6
2010	50	96	7	2	15	6
2010	75	97	5	2	10	5
2010	75	98	2	0	15	1
2010	75	99	2	0	9	7
2010	75	100	6	0	6	3
2010	75	101	5	2	11	4
2010	75	102	5	2	14	0
2010	75	103	1	0	14	3
2010	100	104	2	0	16	1
2010	100	105	3	1	18	1
2010	100	106	2	1	20	3
2010	100	107	2	0	19	0
2010	100	108	1	1	23	1
2010	100	109	2	0	21	2
2010	100	110	4	0	19	1
