# Supplementary material for: Frequency of Behavior Witnessed and Conformity in an Everyday Social Context
Source: PLoS One. 2014 Jun 20;9(6):e99874. doi: 10.1371/journal.pone.0099874 (PMC4064983; doi:10.1371/journal.pone.0099874)
Supplement: Table S2 — Data for the study regarding conformity at the individual level. Card: the card number. Gender: male (0) or female (1). Age class: 4 classes: 0–5 (0), 6–10 (1), 11–16 (2) and 17+ (3) years of age. Independence: whether the individual answered the card alone (0) or whether another individual commented verbally or if another individual helped write on the card (1). Attention: whether the participant looked at the display (0) or not (1) and if not whether another individual helping the participant looked (3). Environment: the number of individuals present in the vicinity: 0, 1, 2 and more than 3. Other variables as in Table S1. (CSV) [file pone.0099874.s002.csv]

Card	Quality	Text Displayed	Session	TextOnly	DrawingOnly	MainlyText	MainlyDrawing	Gender	Age Class	Independence	Attention	Environment
1	LOW	50	29	0	0	0	1	1	1	0	1	2
2	LOW	50	29	0	0	0	1	1	3	0	1	3
3	LOW	50	29	1	0	0	0	0	3	0	0	0
4	LOW	50	29	1	0	0	0	0	1	1	2	1
5	LOW	50	29	0	0	1	0	1	1	1	1	1
6	LOW	50	29	1	0	0	0	0	2	0	0	0
7	LOW	50	29	1	0	0	0	0	1	0	0	1
8	LOW	50	29	1	0	0	0	0	1	1	2	1
9	LOW	50	29	1	0	0	0	1	1	1	2	2
10	LOW	50	29	1	0	0	0	1	1	0	0	1
11	LOW	50	29	1	0	0	0	0	1	2	0	1
12	LOW	50	29	1	0	0	0	1	1	2	0	1
13	LOW	50	29	1	0	0	0	0	3	0	0	3
14	LOW	50	29	1	0	0	0	0	1	1	1	3
15	STD	25	30	0	1	0	0	0	0	1	2	3
16	STD	25	30	0	1	0	0	1	3	2	0	1
17	STD	25	30	1	0	0	0	1	2	0	0	0
18	STD	25	30	0	0	1	0	1	1	1	0	2
19	STD	25	30	0	0	0	1	0	1	0	0	2
20	STD	25	30	1	0	0	0	0	2	1	1	2
21	STD	25	30	0	1	0	0	0	0	1	1	3
22	STD	25	30	0	1	0	0	0	0	1	0	3
23	STD	25	30	0	0	1	0	0	1	1	0	2
24	STD	25	30	0	0	1	0	1	1	1	0	0
25	STD	25	30	0	1	0	0	0	0	1	0	3
26	STD	25	30	0	1	0	0	1	1	0	0	2
27	STD	25	30	0	0	0	1	1	1	1	0	2
28	STD	25	30	0	1	0	0	0	1	1	0	2
29	STD	25	30	1	0	0	0	1	1	0	0	1
30	STD	25	30	0	0	1	0	0	3	2	0	2
31	STD	25	30	0	0	1	0	1	3	2	0	1
32	STD	25	30	0	1	0	0	1	0	1	0	1
33	STD	25	30	0	0	1	0	0	1	3	0	1
34	LOW	0	31	0	0	0	1	1	1	1	0	3
35	LOW	0	31	0	0	1	0	0	3	0	0	0
36	LOW	0	31	0	1	0	0	1	1	0	0	1
37	LOW	0	31	0	0	1	0	0	3	0	0	0
38	LOW	0	31	0	1	0	0	1	2	0	0	1
39	LOW	0	31	0	1	0	0	1	1	1	0	1
40	LOW	0	31	0	1	0	0	1	1	1	0	1
41	LOW	0	31	0	0	0	1	1	0	1	0	3
42	LOW	0	31	0	1	0	0	1	0	1	2	3
43	LOW	0	31	0	1	0	0	1	3	0	0	1
44	LOW	0	31	0	1	0	0	1	1	1	0	3
45	LOW	0	31	0	1	0	0	0	0	0	0	3
46	STD	100	32	1	0	0	0	1	2	2	0	2
47	STD	100	32	0	1	0	0	1	1	1	0	1
48	STD	100	32	1	0	0	0	0	1	1	2	3
49	STD	100	32	1	0	0	0	1	1	2	0	1
50	STD	100	32	0	0	1	0	0	1	1	2	2
51	STD	100	32	1	0	0	0	1	1	2	0	1
52	STD	100	32	1	0	0	0	1	2	2	0	2
53	STD	100	32	1	0	0	0	1	1	2	0	1
54	STD	100	32	0	1	0	0	1	0	0	1	0
55	STD	100	32	1	0	0	0	1	2	2	0	2
56	STD	100	32	0	0	1	0	1	2	2	0	2
57	STD	100	32	1	0	0	0	1	1	0	0	0
58	STD	100	32	1	0	0	0	1	1	2	0	1
59	STD	100	32	1	0	0	0	1	3	0	0	1
60	STD	100	32	1	0	0	0	0	1	2	0	2
61	STD	100	32	1	0	0	0	1	2	2	0	1
62	STD	100	32	1	0	0	0	1	1	0	0	1
63	STD	100	32	1	0	0	0	1	1	1	2	2
64	STD	100	32	0	0	1	0	1	0	3	2	1
65	STD	100	32	1	0	0	0	1	2	2	0	1
66	STD	100	32	0	0	1	0	1	2	2	0	2
67	STD	100	32	1	0	0	0	1	1	2	0	1
68	STD	0	33	0	1	0	0	1	1	0	0	0
69	STD	0	33	0	0	0	1	0	1	1	0	3
70	STD	0	33	0	0	0	1	0	1	3	0	2
71	STD	0	33	0	0	1	0	1	1	1	0	3
72	STD	0	33	1	0	0	0	1	1	0	0	0
73	STD	0	33	0	1	0	0	0	3	2	0	1
74	STD	0	33	0	1	0	0	1	3	2	0	1
75	STD	25	34	0	0	1	0	0	0	1	0	2
76	STD	25	34	1	0	0	0	0	2	0	0	1
77	STD	25	34	0	0	0	1	1	2	0	0	2
78	STD	25	34	1	0	0	0	0	3	0	0	0
79	STD	25	34	0	1	0	0	0	3	0	0	1
80	STD	25	34	0	1	0	0	0	0	3	2	2
81	STD	25	34	0	1	0	0	0	2	2	0	1
82	STD	25	34	0	1	0	0	1	1	0	0	0
83	STD	25	34	0	1	0	0	1	0	0	0	3
84	STD	25	34	0	0	1	0	1	0	3	0	2
85	STD	25	34	0	1	0	0	1	0	3	2	1
86	STD	25	34	0	1	0	0	0	0	3	2	2
87	STD	25	34	0	0	1	0	0	1	1	0	2
88	STD	25	34	0	0	0	1	1	0	1	2	1
89	STD	25	34	0	1	0	0	1	0	0	0	1
90	STD	25	34	0	1	0	0	1	0	0	0	0
91	STD	25	34	0	1	0	0	1	1	0	0	3
92	LOW	75	35	1	0	0	0	1	2	0	0	0
93	LOW	75	35	0	0	1	0	1	1	1	0	0
94	LOW	75	35	0	1	0	0	1	1	1	0	2
95	LOW	75	35	1	0	0	0	1	1	1	0	1
96	LOW	75	35	1	0	0	0	1	1	0	0	1
97	LOW	75	35	1	0	0	0	1	2	1	0	1
98	LOW	75	35	0	1	0	0	1	2	1	0	2
99	LOW	75	35	0	1	0	0	0	1	0	1	2
100	LOW	75	35	0	1	0	0	0	1	0	1	2
101	LOW	75	35	1	0	0	0	1	2	0	0	1
102	LOW	75	35	1	0	0	0	1	1	1	0	1
103	LOW	75	35	1	0	0	0	1	2	0	0	1
104	LOW	75	35	1	0	0	0	1	1	1	0	1
105	LOW	75	35	1	0	0	0	1	1	1	0	2
106	LOW	75	35	1	0	0	0	1	1	1	0	2
107	LOW	75	35	1	0	0	0	1	0	3	2	1
108	LOW	75	35	0	0	1	0	0	2	2	0	1
109	LOW	75	35	1	0	0	0	1	3	0	0	0
110	LOW	75	35	0	1	0	0	1	0	0	1	1
111	LOW	75	35	1	0	0	0	0	2	0	0	2
112	HIGH	25	36	0	1	0	0	0	0	0	0	0
113	HIGH	25	36	0	0	1	0	0	2	0	0	0
114	HIGH	25	36	0	1	0	0	1	0	0	0	0
115	HIGH	25	36	1	0	0	0	0	2	0	0	0
116	HIGH	25	36	0	1	0	0	0	2	0	0	0
117	HIGH	25	36	0	1	0	0	1	2	0	0	0
118	HIGH	0	37	1	0	0	0	1	1	1	0	2
119	HIGH	0	37	0	1	0	0	0	1	1	0	2
120	HIGH	0	37	0	1	0	0	1	1	0	0	0
121	HIGH	0	37	1	0	0	0	1	2	0	0	2
122	HIGH	0	37	0	0	0	1	1	1	0	0	0
123	HIGH	0	37	0	1	0	0	1	1	0	1	0
124	HIGH	0	37	0	1	0	0	1	1	1	0	1
125	HIGH	0	37	0	0	0	1	1	2	0	0	0
126	HIGH	0	37	0	1	0	0	1	1	1	0	2
127	HIGH	0	37	0	1	0	0	1	1	1	0	2
128	HIGH	0	37	0	0	1	0	0	0	0	0	0
129	STD	0	38	0	0	1	0	0	1	1	0	3
130	STD	0	38	0	1	0	0	1	1	1	0	2
131	STD	0	38	0	1	0	0	0	1	1	1	1
132	STD	0	38	0	0	1	0	1	1	0	0	1
133	STD	0	38	0	1	0	0	1	1	0	0	0
134	STD	0	38	0	1	0	0	1	0	1	1	3
135	STD	0	38	0	1	0	0	0	1	0	0	2
136	STD	0	38	0	1	0	0	1	1	0	0	1
137	STD	0	38	0	1	0	0	1	0	0	0	1
138	STD	0	38	1	0	0	0	1	1	0	0	0
139	STD	0	38	0	0	1	0	1	1	1	0	1
140	STD	0	38	0	1	0	0	1	0	1	0	2
141	STD	0	38	0	1	0	0	1	1	0	0	1
142	HIGH	100	39	0	1	0	0	0	2	0	0	0
143	HIGH	100	39	1	0	0	0	1	2	2	0	1
144	HIGH	100	39	1	0	0	0	1	1	1	0	1
145	HIGH	100	39	1	0	0	0	0	2	2	0	1
146	HIGH	100	39	1	0	0	0	1	1	1	0	2
147	HIGH	100	39	1	0	0	0	0	1	3	0	3
148	HIGH	100	39	1	0	0	0	1	0	1	1	2
149	HIGH	100	39	1	0	0	0	1	1	1	0	1
150	HIGH	100	39	1	0	0	0	1	2	0	0	2
151	HIGH	100	39	0	1	0	0	1	0	1	2	1
152	HIGH	100	39	0	0	0	1	1	0	1	0	0
153	HIGH	100	39	1	0	0	0	0	0	3	0	3
154	HIGH	100	39	1	0	0	0	1	3	2	0	1
155	HIGH	100	39	0	0	1	0	1	0	3	2	1
156	HIGH	100	39	0	0	1	0	1	1	1	0	1
157	HIGH	100	39	1	0	0	0	1	1	1	0	2
158	HIGH	100	39	1	0	0	0	1	1	1	0	2
159	STD	100	40	0	0	1	0	1	2	0	0	1
160	STD	100	40	1	0	0	0	1	1	1	0	3
161	STD	100	40	1	0	0	0	1	2	2	0	1
162	STD	100	40	1	0	0	0	1	1	0	0	0
163	STD	100	40	1	0	0	0	1	1	0	0	1
164	STD	100	40	1	0	0	0	1	1	0	0	0
165	STD	100	40	1	0	0	0	1	2	0	0	3
166	STD	100	40	1	0	0	0	1	2	0	0	1
167	STD	100	40	1	0	0	0	1	1	1	0	1
168	STD	100	40	0	1	0	0	0	0	0	1	1
169	STD	100	40	1	0	0	0	1	0	0	2	2
170	STD	100	40	1	0	0	0	1	1	0	0	0
171	STD	100	40	1	0	0	0	1	0	1	0	1
172	LOW	100	41	1	0	0	0	1	1	0	0	0
173	LOW	100	41	1	0	0	0	1	1	0	0	0
174	LOW	100	41	1	0	0	0	1	2	0	0	0
175	LOW	100	41	1	0	0	0	0	2	0	0	0
176	LOW	100	41	1	0	0	0	1	1	1	0	1
177	LOW	100	41	1	0	0	0	0	1	1	0	3
178	LOW	100	41	1	0	0	0	0	3	2	0	1
179	LOW	100	41	0	0	1	0	0	1	0	0	0
180	LOW	100	41	1	0	0	0	1	1	1	0	1
181	LOW	100	41	1	0	0	0	1	1	0	0	1
182	LOW	100	41	0	1	0	0	1	1	0	0	0
183	LOW	100	41	0	1	0	0	1	1	3	0	1
184	LOW	100	41	1	0	0	0	1	2	3	0	1
185	LOW	100	41	0	1	0	0	0	1	1	0	2
186	LOW	100	41	1	0	0	0	1	1	0	0	1
187	HIGH	75	42	0	0	1	0	1	2	2	0	2
188	HIGH	75	42	1	0	0	0	1	3	2	0	2
189	HIGH	75	42	1	0	0	0	1	3	2	0	1
190	HIGH	75	42	1	0	0	0	1	1	1	0	1
191	HIGH	75	42	1	0	0	0	1	2	0	0	0
192	HIGH	75	42	1	0	0	0	1	2	2	0	2
193	HIGH	75	42	0	1	0	0	1	1	0	0	1
194	HIGH	75	42	1	0	0	0	0	3	3	0	1
195	HIGH	75	42	1	0	0	0	1	3	0	0	0
196	HIGH	75	42	0	0	1	0	1	3	0	0	1
197	HIGH	75	42	1	0	0	0	1	2	0	0	2
198	HIGH	75	42	1	0	0	0	0	3	0	0	1
199	HIGH	75	42	1	0	0	0	1	3	2	0	1
200	HIGH	75	42	1	0	0	0	1	2	0	0	2
201	HIGH	75	42	1	0	0	0	1	1	1	0	2
202	HIGH	75	42	1	0	0	0	0	1	0	0	0
203	HIGH	75	42	1	0	0	0	1	2	0	0	0
204	STD	75	43	1	0	0	0	0	2	0	0	0
205	STD	75	43	0	1	0	0	1	3	0	0	1
206	STD	75	43	1	0	0	0	1	0	3	1	0
207	STD	75	43	0	0	1	0	0	1	0	0	3
208	STD	75	43	1	0	0	0	1	3	2	0	1
209	STD	75	43	0	0	0	1	0	3	2	0	1
210	STD	75	43	0	0	0	1	1	0	1	0	3
211	STD	75	43	0	0	1	0	1	2	0	0	1
212	STD	75	43	0	0	1	0	0	1	0	0	1
213	STD	75	43	0	0	1	0	1	2	0	0	0
214	STD	75	44	1	0	0	0	1	2	0	0	1
215	STD	75	44	0	0	0	1	0	2	0	0	1
216	STD	75	44	0	1	0	0	1	1	0	0	2
217	STD	75	44	1	0	0	0	1	1	0	0	1
218	STD	75	44	1	0	0	0	0	2	0	0	0
219	STD	75	44	1	0	0	0	0	3	0	0	1
220	STD	75	44	1	0	0	0	1	1	1	0	2
221	STD	75	44	1	0	0	0	1	3	2	0	2
222	STD	75	44	0	0	1	0	0	1	0	0	3
223	STD	75	44	1	0	0	0	1	2	0	0	0
224	STD	75	44	0	0	0	1	0	0	0	2	3
225	STD	75	44	1	0	0	0	0	2	0	0	3
226	STD	75	44	1	0	0	0	0	1	1	0	3
227	STD	75	44	1	0	0	0	1	1	1	0	2
228	STD	75	44	1	0	0	0	0	1	1	0	3
229	STD	50	45	0	1	0	0	1	1	2	0	1
230	STD	50	45	1	0	0	0	0	3	2	0	1
231	STD	50	45	0	0	1	0	1	2	0	0	0
232	STD	50	45	1	0	0	0	0	3	2	0	1
233	STD	50	45	0	1	0	0	1	1	0	0	0
234	STD	50	45	1	0	0	0	1	2	1	0	1
235	STD	50	45	0	0	1	0	1	2	0	0	3
236	STD	50	45	0	0	0	1	1	1	3	0	2
237	STD	50	45	1	0	0	0	1	2	0	0	0
238	STD	50	45	1	0	0	0	1	3	0	0	0
239	STD	50	45	1	0	0	0	1	3	0	0	1
240	HIGH	50	46	1	0	0	0	0	3	0	0	2
241	HIGH	50	46	1	0	0	0	1	2	3	0	2
242	HIGH	50	46	0	1	0	0	0	1	0	0	1
243	HIGH	50	46	0	1	0	0	0	1	1	0	2
244	HIGH	50	46	0	0	1	0	0	2	2	0	1
245	HIGH	50	46	0	1	0	0	1	1	1	0	1
246	LOW	25	47	0	1	0	0	1	1	0	0	1
247	LOW	25	47	1	0	0	0	1	3	2	0	2
248	LOW	25	47	1	0	0	0	1	1	0	0	1
249	LOW	25	47	1	0	0	0	0	2	0	0	0
250	LOW	25	47	0	1	0	0	1	0	1	0	2
251	LOW	25	47	0	1	0	0	1	2	2	0	1
252	LOW	25	47	1	0	0	0	1	1	2	0	2
253	LOW	25	47	0	1	0	0	1	2	0	0	1
254	LOW	25	47	0	0	0	1	1	2	2	0	1
255	LOW	25	47	0	0	1	0	1	0	3	0	1
256	LOW	25	47	1	0	0	0	1	1	2	0	2
257	LOW	25	47	0	1	0	0	0	3	0	0	1
258	LOW	25	47	0	0	0	1	1	1	0	0	2
259	LOW	25	47	0	0	1	0	1	1	3	0	1
260	LOW	25	47	1	0	0	0	1	2	2	0	3
261	STD	50	48	0	0	1	0	0	0	1	2	3
262	STD	50	48	1	0	0	0	1	2	0	0	0
263	STD	50	48	0	0	1	0	1	1	0	0	2
264	STD	50	48	0	1	0	0	1	1	1	2	2
265	STD	50	48	0	1	0	0	1	1	0	0	0
266	STD	50	48	1	0	0	0	1	3	0	0	0
267	STD	50	48	1	0	0	0	1	2	0	0	1
268	STD	50	48	0	0	1	0	1	0	3	1	0
269	STD	50	48	1	0	0	0	0	1	0	0	0
270	STD	50	48	0	1	0	0	1	1	1	1	2
271	STD	50	48	1	0	0	0	0	3	0	0	0
272	STD	50	48	1	0	0	0	1	3	0	0	1
273	STD	50	48	1	0	0	0	0	3	0	0	1
274	STD	50	48	1	0	0	0	1	1	2	0	1
275	STD	50	48	1	0	0	0	1	2	0	0	0
276	STD	50	48	0	0	1	0	1	2	2	0	1
277	HIGH	0	49	0	1	0	0	1	1	0	0	3
278	HIGH	0	49	1	0	0	0	0	2	0	0	0
279	HIGH	0	49	0	0	0	1	0	3	2	0	2
280	HIGH	0	49	1	0	0	0	0	1	0	0	0
281	HIGH	0	49	0	1	0	0	0	1	0	0	2
282	HIGH	0	49	0	1	0	0	1	1	0	0	0
283	HIGH	0	49	1	0	0	0	0	3	0	0	3
284	HIGH	0	49	0	1	0	0	0	3	2	0	3
285	HIGH	0	49	0	1	0	0	1	1	0	1	1
286	HIGH	0	49	0	1	0	0	1	3	2	0	1
287	HIGH	0	49	0	1	0	0	1	2	3	0	1
288	HIGH	0	49	0	0	1	0	1	2	2	0	3
289	HIGH	0	49	0	1	0	0	1	3	2	0	1
290	HIGH	0	49	1	0	0	0	0	1	0	0	2
291	LOW	50	50	0	1	0	0	1	1	0	1	0
292	LOW	50	50	0	1	0	0	1	0	1	0	2
293	LOW	50	50	0	0	0	1	1	1	0	0	1
294	LOW	50	50	1	0	0	0	1	2	0	0	0
295	LOW	50	50	1	0	0	0	1	2	0	0	0
296	LOW	50	50	1	0	0	0	1	1	1	0	1
297	LOW	50	50	1	0	0	0	1	1	2	0	1
298	LOW	50	50	1	0	0	0	1	1	0	0	1
299	LOW	50	50	0	0	0	1	1	2	0	0	0
300	LOW	50	50	1	0	0	0	1	2	0	0	0
301	LOW	50	50	1	0	0	0	1	2	0	0	0
302	LOW	50	50	0	0	0	1	1	2	0	0	2
303	LOW	50	50	1	0	0	0	1	1	0	0	1
304	LOW	50	50	1	0	0	0	1	2	0	0	0
305	LOW	50	50	1	0	0	0	0	2	0	0	1
306	LOW	50	50	1	0	0	0	1	3	2	0	2
307	LOW	50	50	1	0	0	0	1	2	0	0	0
308	LOW	50	50	1	0	0	0	1	2	0	0	1
309	HIGH	50	51	0	0	1	0	1	3	0	0	1
310	HIGH	50	51	1	0	0	0	1	1	0	0	2
311	HIGH	50	51	1	0	0	0	0	1	0	0	0
312	HIGH	50	51	1	0	0	0	1	1	0	0	2
313	HIGH	50	51	0	1	0	0	0	3	0	0	1
314	HIGH	50	51	0	1	0	0	1	2	2	0	1
315	HIGH	50	51	1	0	0	0	1	1	0	0	2
316	HIGH	50	51	0	0	0	1	1	3	0	0	1
317	HIGH	50	51	0	1	0	0	1	1	0	1	0
318	HIGH	50	51	0	0	0	1	1	1	1	0	1
319	HIGH	50	51	0	1	0	0	1	2	0	0	2
320	HIGH	50	51	1	0	0	0	1	2	0	0	0
321	HIGH	50	51	0	0	0	1	1	2	0	0	1
322	HIGH	50	51	0	1	0	0	0	0	1	1	1
323	HIGH	25	52	1	0	0	0	0	2	0	1	1
324	HIGH	25	52	0	0	0	1	1	2	0	0	3
325	HIGH	25	52	0	0	1	0	1	1	1	0	1
326	HIGH	25	52	0	0	0	1	1	3	0	0	0
327	HIGH	25	52	1	0	0	0	0	2	0	0	1
328	HIGH	25	52	0	1	0	0	1	1	0	1	1
329	HIGH	25	52	1	0	0	0	0	1	2	0	3
330	HIGH	25	52	0	0	0	1	0	0	0	0	1
331	HIGH	25	52	1	0	0	0	1	2	0	0	3
332	HIGH	25	52	0	0	0	1	1	2	0	0	3
333	HIGH	25	52	0	1	0	0	0	1	1	0	2
334	HIGH	25	52	0	1	0	0	0	3	2	0	1
335	HIGH	25	52	1	0	0	0	1	2	0	0	2
336	HIGH	25	52	0	1	0	0	1	1	0	1	1
337	HIGH	25	52	0	0	1	0	1	2	0	0	2
338	HIGH	25	52	0	1	0	0	1	1	0	0	0
339	HIGH	25	52	0	0	1	0	1	2	0	0	2
340	HIGH	25	52	1	0	0	0	1	1	0	0	2
341	HIGH	25	52	1	0	0	0	1	1	0	0	0
342	HIGH	25	52	1	0	0	0	1	2	0	0	0
343	HIGH	25	52	1	0	0	0	1	2	0	0	1
344	HIGH	25	52	0	1	0	0	1	1	1	0	3
345	HIGH	25	52	0	1	0	0	0	0	1	1	1
346	HIGH	25	52	1	0	0	0	1	2	0	0	2
347	LOW	0	53	0	1	0	0	1	2	0	0	0
348	LOW	0	53	0	1	0	0	1	1	0	0	0
349	LOW	0	53	1	0	0	0	1	1	0	0	3
350	LOW	0	53	0	1	0	0	0	2	0	0	0
351	LOW	0	53	0	1	0	0	1	1	0	0	0
352	LOW	0	53	0	1	0	0	1	1	0	0	3
353	LOW	0	53	0	1	0	0	1	0	0	1	3
354	LOW	0	53	0	1	0	0	0	1	0	0	0
355	LOW	0	53	1	0	0	0	1	1	0	0	0
356	LOW	0	53	0	1	0	0	1	2	2	0	1
357	LOW	0	53	0	0	0	1	0	1	1	0	2
358	LOW	0	53	1	0	0	0	1	2	0	0	0
359	LOW	0	53	0	1	0	0	1	1	0	0	1
360	LOW	0	53	1	0	0	0	1	1	0	0	0
361	LOW	0	53	1	0	0	0	1	1	0	0	0
362	LOW	25	54	0	0	1	0	1	1	0	0	0
363	LOW	25	54	0	1	0	0	0	0	1	0	3
364	LOW	25	54	1	0	0	0	1	3	0	0	1
365	LOW	25	54	0	0	1	0	1	2	0	0	1
366	LOW	25	54	0	1	0	0	0	1	1	0	3
367	HIGH	75	55	1	0	0	0	1	1	1	0	0
368	HIGH	75	55	0	1	0	0	1	2	1	0	1
369	HIGH	75	55	1	0	0	0	0	1	0	0	1
370	HIGH	75	55	0	1	0	0	0	2	0	0	0
371	LOW	75	56	0	0	1	0	1	1	0	0	2
372	LOW	75	56	0	0	1	0	0	1	1	0	1
373	LOW	75	56	1	0	0	0	0	2	2	0	3
374	LOW	75	56	0	0	1	0	1	0	3	0	1
375	LOW	75	56	0	0	1	0	1	0	3	0	2
376	LOW	75	56	0	1	0	0	1	1	1	0	2
377	LOW	75	56	0	1	0	0	1	0	1	0	2
378	LOW	75	56	1	0	0	0	0	3	0	0	2
379	LOW	75	56	1	0	0	0	1	2	1	0	1
380	LOW	75	56	0	0	1	0	1	1	3	0	1
381	HIGH	100	57	0	0	1	0	1	1	0	0	1
382	HIGH	100	57	1	0	0	0	1	1	0	0	0
383	HIGH	100	57	1	0	0	0	1	1	1	0	2
384	HIGH	100	57	0	0	0	1	1	1	0	0	3
385	HIGH	100	57	1	0	0	0	1	1	0	0	1
386	HIGH	100	57	1	0	0	0	1	2	0	0	1
387	HIGH	100	57	1	0	0	0	1	1	0	0	2
388	HIGH	100	57	1	0	0	0	1	1	1	0	2
389	LOW	100	58	0	1	0	0	1	1	0	1	0
390	LOW	100	58	1	0	0	0	1	1	1	0	2
391	LOW	100	58	0	1	0	0	1	0	3	1	1
392	LOW	100	58	1	0	0	0	1	2	0	0	0
393	LOW	100	58	1	0	0	0	1	1	0	0	0
